# Supplementary material for: 2,2′-[1,1′-(Propane-1,3-diyldioxy­dinitrilo)diethyl­idyne]diphenol
Source: Acta Crystallogr Sect E Struct Rep Online. 2008 May 17;64(Pt 6):o1098. doi: 10.1107/S1600536808012701 (PMC2961531; doi:10.1107/S1600536808012701)
Supplement: Supplementary file 2 [file e-64-o1098-Isup2.hkl]

# 
# h,k,l, Fc-squared, Fo-squared, sigma(Fo-squared) and status flag 
# 
data_I
_shelx_title ' 080312d in Pba2' 
_shelx_refln_list_code          4 
_shelx_F_calc_maximum       71.35 
_exptl_crystal_F_000       364.00 
_reflns_d_resolution_high  0.8406 
 
loop_ 
 _symmetry_equiv_pos_as_xyz 
 'x, y, z' 
 '-x, -y, z' 
 'x+1/2, -y+1/2, z' 
 '-x+1/2, y+1/2, z' 
 
_cell_length_a     7.4595 
_cell_length_b    25.4593 
_cell_length_c     4.5938 
_cell_angle_alpha  90.000 
_cell_angle_beta   90.000 
_cell_angle_gamma  90.000 
 
_shelx_F_squared_multiplier     1.000 
 
loop_ 
 _refln_index_h 
 _refln_index_k 
 _refln_index_l 
 _refln_F_squared_calc 
 _refln_F_squared_meas 
 _refln_F_squared_sigma 
 _refln_observed_status 
   2   0   0      178.12      184.28      7.30 o 
   4   0   0       98.44       90.50      5.13 o 
   6   0   0        0.28       -2.28      3.02 o 
   8   0   0      117.25       89.96     10.12 o 
   1   1   0      330.78      335.39     21.08 o 
   2   1   0      902.04      972.29     32.96 o 
   3   1   0       54.94       42.61      2.85 o 
   4   1   0       68.02       71.88      3.18 o 
   5   1   0        0.25       -1.23      1.56 o 
   6   1   0       16.75       21.62      3.12 o 
   7   1   0        8.18        8.18      6.53 o 
   8   1   0        6.94        7.98      5.47 o 
   0   2   0      927.41      833.91     40.94 o 
   1   2   0     2356.33     2280.44    105.85 o 
   2   2   0      157.44      169.48      9.09 o 
   3   2   0      176.06      162.83      7.44 o 
   4   2   0        9.18        8.01      1.79 o 
   5   2   0        8.03        8.01      2.13 o 
   6   2   0       15.93       16.53      3.48 o 
   7   2   0      280.21      266.34     12.77 o 
   8   2   0        6.46        9.81      5.22 o 
   1   3   0     4457.29     4620.23    142.58 o 
   2   3   0     2995.26     2702.22    125.99 o 
   3   3   0     1508.53     1687.97     85.68 o 
   4   3   0      330.97      324.10      9.95 o 
   5   3   0        5.04        3.58      1.81 o 
   6   3   0        0.51        0.95      2.25 o 
   7   3   0      422.28      377.29     16.93 o 
   8   3   0       39.86       37.51      6.99 o 
   0   4   0     4407.14     4064.02    106.77 o 
   1   4   0      522.92      482.54     11.92 o 
   2   4   0      175.81      168.49     14.51 o 
   3   4   0     1151.70     1189.44     57.51 o 
   4   4   0        4.97        5.07      1.70 o 
   5   4   0      209.07      180.67      8.80 o 
   6   4   0      119.55      100.42      6.13 o 
   7   4   0       44.82       68.98      7.43 o 
   8   4   0        7.92       10.80      5.52 o 
   1   5   0      180.28      162.28      4.50 o 
   2   5   0      323.97      316.01     17.31 o 
   3   5   0       46.30       49.14      2.88 o 
   4   5   0       70.12       55.73      5.27 o 
   5   5   0       46.23       45.81      7.79 o 
   6   5   0      180.99      152.38     12.95 o 
   7   5   0       36.50       43.85     10.09 o 
   8   5   0        2.37       -3.14      5.16 o 
   0   6   0      353.46      271.85      7.81 o 
   1   6   0      197.85      184.56      5.10 o 
   2   6   0       19.37       24.69      2.45 o 
   3   6   0       28.90       42.80      3.44 o 
   4   6   0      371.01      435.39     13.96 o 
   5   6   0      228.97      239.65     16.17 o 
   6   6   0      181.91      167.97      9.15 o 
   7   6   0       76.23       67.17      6.71 o 
   8   6   0        0.28       -8.95      6.82 o 
   1   7   0     1610.87     1458.52     34.99 o 
   2   7   0      140.22      154.17      5.48 o 
   3   7   0      825.58      895.01     52.49 o 
   4   7   0        0.10        1.39      1.88 o 
   5   7   0      216.15      219.86      9.50 o 
   6   7   0       28.67       29.82      4.27 o 
   7   7   0       98.96       90.88      5.73 o 
   8   7   0        7.82       -1.09      6.60 o 
   0   8   0      340.48      329.11     11.70 o 
   1   8   0        3.36        2.91      1.10 o 
   2   8   0       84.33       81.13      3.09 o 
   3   8   0      510.74      602.36     20.09 o 
   4   8   0      351.83      376.76     12.42 o 
   5   8   0        0.57       -2.71      2.23 o 
   6   8   0       55.86       65.88      9.54 o 
   7   8   0        3.19        6.12      3.70 o 
   8   8   0        7.98        6.41      7.58 o 
   1   9   0       73.79       75.87      2.87 o 
   2   9   0        0.06       -0.23      1.04 o 
   3   9   0      131.46      137.27      5.72 o 
   4   9   0      211.76      235.14      9.07 o 
   5   9   0        4.84        3.04      2.71 o 
   6   9   0       67.64       68.70      5.96 o 
   7   9   0        5.66        2.90      4.40 o 
   8   9   0       11.61       14.18      8.72 o 
   0  10   0        7.33        8.39      1.41 o 
   1  10   0        4.86        4.41      1.36 o 
   2  10   0       87.72       70.81      2.98 o 
   3  10   0        4.11        0.38      1.64 o 
   4  10   0      327.18      364.63     13.30 o 
   5  10   0        7.53        6.42      2.78 o 
   6  10   0       76.17       73.72      4.95 o 
   7  10   0        2.22       -1.98      4.11 o 
   8  10   0        8.85        7.82      8.75 o 
   1  11   0       37.68       44.76      2.18 o 
   2  11   0      357.91      381.05     10.38 o 
   3  11   0       29.88       32.58      3.35 o 
   4  11   0      279.71      281.09     10.04 o 
   5  11   0       10.39       13.13      3.13 o 
   6  11   0       36.99       33.94      5.85 o 
   7  11   0        9.28        9.72      6.96 o 
   8  11   0        3.19        2.58      8.44 o 
   0  12   0        7.49       10.87      2.24 o 
   1  12   0       66.20       76.47      2.40 o 
   2  12   0       35.01       38.24      2.88 o 
   3  12   0       70.55       65.67      3.70 o 
   4  12   0       33.23       44.80      4.34 o 
   5  12   0        4.63       -0.24      2.65 o 
   6  12   0       18.86       13.54      4.82 o 
   7  12   0       24.12       28.29      6.31 o 
   8  12   0        4.21        2.34      8.49 o 
   1  13   0      631.35      565.13     11.51 o 
   2  13   0       35.74       33.29      2.83 o 
   3  13   0        2.55        1.57      1.92 o 
   4  13   0       12.96        7.54      2.87 o 
   5  13   0        0.85       -2.55      3.23 o 
   6  13   0        7.18        0.78      3.99 o 
   7  13   0       62.44       53.22      7.83 o 
   8  13   0        2.41        3.08      5.59 o 
   0  14   0     1532.24     1503.29     40.84 o 
   1  14   0       27.03       28.94      2.70 o 
   2  14   0       33.90       35.94      3.03 o 
   3  14   0       20.20       25.07      3.20 o 
   4  14   0        3.17        1.62      4.10 o 
   5  14   0       17.13       18.47      4.81 o 
   6  14   0       14.74        8.70      4.82 o 
   7  14   0       44.05       35.61      6.84 o 
   1  15   0       95.62      100.43      3.45 o 
   2  15   0       35.76       36.65      3.96 o 
   3  15   0        0.05        0.10      1.73 o 
   4  15   0        2.23       -1.81      2.98 o 
   5  15   0        5.59        3.51      4.56 o 
   6  15   0       12.62        8.41      5.03 o 
   7  15   0        3.95       -0.19      4.78 o 
   0  16   0     1413.23     1483.18     40.40 o 
   1  16   0      445.86      438.97     10.48 o 
   2  16   0       15.77       12.40      2.68 o 
   3  16   0       17.67        8.61      2.88 o 
   4  16   0       71.93       78.79      9.04 o 
   5  16   0        0.64       -2.75      3.73 o 
   6  16   0        0.68       -3.75      4.28 o 
   7  16   0        0.01        7.10      5.68 o 
   1  17   0        8.13       12.01      1.95 o 
   2  17   0       41.63       42.75      3.62 o 
   3  17   0       40.52       52.99      5.06 o 
   4  17   0       11.36       13.78      4.58 o 
   5  17   0        4.11       -2.31      4.33 o 
   6  17   0        4.50       -1.73      4.78 o 
   7  17   0        8.77        6.84      5.99 o 
   0  18   0        0.01        0.23      1.74 o 
   1  18   0       42.60       47.96      4.07 o 
   2  18   0      179.18      187.82      6.38 o 
   3  18   0      215.83      191.75      8.24 o 
   4  18   0       38.37       38.84      9.29 o 
   5  18   0        7.71        5.04      4.95 o 
   6  18   0        1.53        2.48      5.16 o 
   7  18   0       13.25       11.35      6.25 o 
   1  19   0       30.53       37.33      2.90 o 
   2  19   0      594.98      577.20     18.68 o 
   3  19   0      187.35      195.31      8.50 o 
   4  19   0        1.30       -1.83      3.76 o 
   5  19   0       21.18       24.19      6.14 o 
   6  19   0       19.05       23.44      6.61 o 
   0  20   0       60.92       47.80      3.22 o 
   1  20   0        6.53        5.23      2.90 o 
   2  20   0      229.28      239.20      9.55 o 
   3  20   0       11.08       15.90      3.80 o 
   4  20   0        0.79       -1.62      4.30 o 
   5  20   0       57.25       62.34     13.79 o 
   6  20   0        6.87        9.32      6.12 o 
   1  21   0        6.10        0.57      2.84 o 
   2  21   0       78.81       81.31      5.13 o 
   3  21   0      169.94      171.79      8.13 o 
   4  21   0       30.98       46.53     15.56 o 
   5  21   0       42.25       53.38      8.21 o 
   6  21   0       10.48        8.64      6.26 o 
   0  22   0      131.70      100.01      9.54 o 
   1  22   0        8.41        7.89      3.39 o 
   2  22   0       43.29       55.19      5.68 o 
   3  22   0      132.00      144.88      7.40 o 
   4  22   0       20.85       20.49      6.30 o 
   5  22   0      170.01      145.48      9.95 o 
   6  22   0       11.92       10.52      6.42 o 
   1  23   0        0.11        0.01      5.70 o 
   2  23   0        1.60       -0.18      3.43 o 
   3  23   0       79.35       83.64      6.48 o 
   4  23   0       10.12       15.56      6.43 o 
   5  23   0        2.10       15.90      6.87 o 
   0  24   0       36.01       40.28      8.20 o 
   1  24   0       10.68        8.51      4.73 o 
   2  24   0       27.73       32.47      4.97 o 
   3  24   0        7.36        6.02      5.11 o 
   4  24   0      171.64      166.49     12.16 o 
   5  24   0        0.08       -1.49      5.91 o 
   1  25   0        7.69        7.44      4.95 o 
   2  25   0        0.19        3.01      4.86 o 
   3  25   0        1.95       -0.30      5.19 o 
   4  25   0       83.43       98.70      8.54 o 
   5  25   0        4.66       -0.66     12.78 o 
   0  26   0        2.48       -2.27      5.52 o 
   1  26   0        7.31        2.04      4.91 o 
   2  26   0        0.03        1.42      5.21 o 
   3  26   0        8.61        1.97      7.18 o 
   4  26   0       29.45       36.06      7.45 o 
   1  27   0        3.32       -2.65      4.53 o 
   2  27   0        5.25        6.93      5.59 o 
   3  27   0       20.17       26.38     10.33 o 
   4  27   0        0.15       10.07      9.53 o 
   0  28   0        9.02       11.07      8.08 o 
   1  28   0       27.39       36.15      7.06 o 
   2  28   0       32.84       44.93      7.95 o 
   3  28   0        5.02       15.42      9.66 o 
   1  29   0       11.52       10.94      5.98 o 
   2  29   0        5.45       12.39      9.01 o 
   0  30   0        5.30        6.16      8.76 o 
   1  30   0        0.48        3.02      5.93 o 
   0   0   1      738.60      663.12     31.91 o 
   2   0   1     1496.06     1555.87    104.33 o 
   4   0   1      457.38      485.12     27.49 o 
   6   0   1      803.01      751.39     83.63 o 
   8   0   1       16.52       15.28     12.79 o 
   1   1   1     2860.79     2808.23     55.12 o 
   2   1   1      829.04      879.79     32.43 o 
   3   1   1      184.11      196.16      9.47 o 
   4   1   1      275.99      293.91      9.63 o 
   5   1   1      156.75      165.49      5.87 o 
   6   1   1      314.70      313.23     11.49 o 
   7   1   1        9.75        9.38      2.74 o 
   8   1   1        9.07        9.34      3.97 o 
   0   2   1      386.41      400.02     15.15 o 
   1   2   1     2565.01     2520.00     47.38 o 
   2   2   1     1012.44     1054.48     46.50 o 
   3   2   1      279.16      290.84     13.62 o 
   4   2   1      253.37      282.83      8.92 o 
   5   2   1      300.84      279.70     14.04 o 
   6   2   1       10.01       21.13      2.83 o 
   7   2   1       38.82       41.78      6.07 o 
   8   2   1       24.60       22.04      4.06 o 
   1   3   1     5090.16     4905.87    100.59 o 
   2   3   1      123.62      126.18      5.96 o 
   3   3   1      200.85      206.49      8.50 o 
   4   3   1      178.41      177.04      4.28 o 
   5   3   1       19.45       26.27      3.50 o 
   6   3   1      193.52      182.05     10.09 o 
   7   3   1       31.63       31.96      3.50 o 
   8   3   1       13.59       11.44      4.02 o 
   0   4   1     3683.20     3721.83     88.00 o 
   1   4   1     3729.57     3693.45     89.67 o 
   2   4   1       61.50       66.62      2.18 o 
   3   4   1     1362.71     1470.95     71.40 o 
   4   4   1      282.32      320.37      8.75 o 
   5   4   1       47.97       54.25      3.35 o 
   6   4   1       56.23       69.91      4.34 o 
   7   4   1       31.15       32.69      3.68 o 
   8   4   1        8.32       14.60      3.99 o 
   1   5   1     1348.79     1342.62     25.93 o 
   2   5   1      137.35      139.96      3.31 o 
   3   5   1      324.56      368.26      8.23 o 
   4   5   1       43.13       44.77      3.32 o 
   5   5   1       32.66       44.02      5.13 o 
   6   5   1       12.73       11.84      2.73 o 
   7   5   1        1.54        2.94      3.01 o 
   8   5   1       20.15       24.51      4.53 o 
   0   6   1     1755.50     1663.20     56.73 o 
   1   6   1     2000.79     1910.91     40.78 o 
   2   6   1      541.59      531.65     15.93 o 
   3   6   1      149.63      151.46      4.12 o 
   4   6   1       15.29       19.01      2.89 o 
   5   6   1        6.40        5.75      1.93 o 
   6   6   1       12.33        9.42      2.38 o 
   7   6   1       26.16       30.42      4.47 o 
   8   6   1       57.53       65.58      9.31 o 
   1   7   1      207.00      196.75      9.53 o 
   2   7   1      795.21      762.26     17.31 o 
   3   7   1      106.19      123.96      3.63 o 
   4   7   1       48.85       50.39      2.50 o 
   5   7   1       80.49       80.64      3.42 o 
   6   7   1        9.25        9.82      2.79 o 
   7   7   1       71.18       80.99      6.35 o 
   8   7   1       12.16       23.84      4.76 o 
   0   8   1      946.91      879.74     19.05 o 
   1   8   1      180.78      152.40      3.62 o 
   2   8   1       26.75       31.21      2.53 o 
   3   8   1      425.85      448.47     18.08 o 
   4   8   1        8.22        9.38      1.74 o 
   5   8   1       10.51       12.52      2.19 o 
   6   8   1        8.29        5.91      2.59 o 
   7   8   1        5.31       10.25      3.57 o 
   8   8   1       71.24       66.33      6.95 o 
   1   9   1      210.02      200.67      4.33 o 
   2   9   1      144.12      138.34      4.10 o 
   3   9   1       42.62       47.90      3.08 o 
   4   9   1       31.79       35.42      2.42 o 
   5   9   1       96.84       87.24      3.96 o 
   6   9   1       45.72       43.62      6.32 o 
   7   9   1        3.85        5.87      3.47 o 
   8   9   1       34.59       37.13      5.43 o 
   0  10   1     1342.12     1271.45     35.20 o 
   1  10   1      171.96      178.70      4.32 o 
   2  10   1      445.94      409.20      8.31 o 
   3  10   1       23.63       19.57      1.84 o 
   4  10   1        1.35        1.83      1.81 o 
   5  10   1       25.65       32.02      3.55 o 
   6  10   1        7.11        8.49      2.74 o 
   7  10   1       59.24       55.29      5.59 o 
   8  10   1        1.20        2.56      4.10 o 
   1  11   1      184.85      190.89      4.16 o 
   2  11   1      112.22      107.40      3.04 o 
   3  11   1       11.37       10.73      2.02 o 
   4  11   1       70.32       63.12      3.33 o 
   5  11   1       84.39       67.42      3.76 o 
   6  11   1       12.37       21.47      3.45 o 
   7  11   1        3.85        4.32      3.73 o 
   8  11   1        8.71        2.46      4.94 o 
   0  12   1      562.40      585.04     15.07 o 
   1  12   1      294.48      297.91      5.99 o 
   2  12   1      112.86      106.98      2.92 o 
   3  12   1       69.78       73.22      2.90 o 
   4  12   1        1.95        2.18      1.99 o 
   5  12   1       22.90       29.23      3.33 o 
   6  12   1        1.14       -1.04      2.75 o 
   7  12   1       18.64       15.10      4.19 o 
   1  13   1      172.61      193.62      4.34 o 
   2  13   1       25.67       27.05      1.85 o 
   3  13   1      132.16      108.36      4.13 o 
   4  13   1        7.06        6.95      2.29 o 
   5  13   1       87.06       85.34      5.25 o 
   6  13   1       43.90       45.28      4.32 o 
   7  13   1        8.62        2.48      4.34 o 
   0  14   1       89.98       80.39      3.01 o 
   1  14   1       60.49       64.40      2.19 o 
   2  14   1       20.91       23.85      1.86 o 
   3  14   1      124.42      115.26      4.34 o 
   4  14   1       40.80       48.59      3.92 o 
   5  14   1       25.59       29.07      3.55 o 
   6  14   1       54.66       54.66      4.74 o 
   7  14   1        8.82        1.37      4.40 o 
   1  15   1      273.54      277.54      6.23 o 
   2  15   1        1.19        1.69      1.29 o 
   3  15   1      136.89      138.99      4.95 o 
   4  15   1      101.90       97.97      4.30 o 
   5  15   1      101.76       89.18      4.38 o 
   6  15   1       12.62       10.97      3.80 o 
   7  15   1       13.19        5.02      3.90 o 
   0  16   1       60.44       48.46      2.77 o 
   1  16   1       20.38       26.80      1.84 o 
   2  16   1       46.76       52.45      2.42 o 
   3  16   1       60.77       63.91      3.59 o 
   4  16   1      140.43      143.93      5.43 o 
   5  16   1       15.90       19.90      3.46 o 
   6  16   1       26.49       20.47      4.36 o 
   7  16   1        3.05        1.79      3.98 o 
   1  17   1      174.99      150.55      3.88 o 
   2  17   1      139.87      129.18      3.62 o 
   3  17   1      116.63      105.39      4.38 o 
   4  17   1       19.89       30.21      3.58 o 
   5  17   1        3.78        1.09      3.31 o 
   6  17   1       26.43       20.00      4.39 o 
   7  17   1        2.95        0.95      4.03 o 
   0  18   1        2.85        1.01      2.08 o 
   1  18   1       65.50       70.90      2.41 o 
   2  18   1       24.83       30.08      2.35 o 
   3  18   1      130.34      127.85      4.96 o 
   4  18   1      230.79      224.52      8.38 o 
   5  18   1        5.03        0.25      3.39 o 
   6  18   1        1.06       -2.03      3.75 o 
   1  19   1        4.11        6.64      1.73 o 
   2  19   1       36.20       45.19      3.00 o 
   3  19   1       37.44       55.12      4.33 o 
   4  19   1       46.83       57.96      7.75 o 
   5  19   1        1.70        2.97      3.55 o 
   6  19   1       12.83       10.21      4.26 o 
   0  20   1       51.40       62.51      4.18 o 
   1  20   1      180.74      170.27      4.45 o 
   2  20   1       23.76       27.73      2.37 o 
   3  20   1      223.36      205.84      7.76 o 
   4  20   1       98.68       92.67      5.17 o 
   5  20   1        9.79        7.90      4.14 o 
   6  20   1       13.21        4.80      4.11 o 
   1  21   1       12.60       18.61      2.24 o 
   2  21   1       24.45       25.58      2.80 o 
   3  21   1       51.51       64.79      5.45 o 
   4  21   1       38.84       38.41      5.20 o 
   5  21   1       14.02       10.05      4.33 o 
   6  21   1        8.72        9.10      4.35 o 
   0  22   1       28.27       32.00      3.88 o 
   1  22   1      138.72      131.75      3.97 o 
   2  22   1       13.19       14.48      3.07 o 
   3  22   1       34.65       44.50      6.79 o 
   4  22   1       26.99       30.01      4.99 o 
   5  22   1        1.57       -1.19      3.96 o 
   1  23   1      138.42      142.32      6.03 o 
   2  23   1       81.76       82.51      5.21 o 
   3  23   1       26.07       23.70      5.09 o 
   4  23   1        1.75       -0.93      3.57 o 
   5  23   1        4.76        0.66      4.29 o 
   0  24   1       15.89       16.96      3.59 o 
   1  24   1       16.33       26.55      2.81 o 
   2  24   1      104.56       94.83      5.29 o 
   3  24   1       20.06       17.83      4.25 o 
   4  24   1        1.29       -1.52      4.24 o 
   5  24   1       22.16       20.09      4.98 o 
   1  25   1       32.70       38.40      3.67 o 
   2  25   1       29.21       39.64      5.00 o 
   3  25   1        7.21        1.25      3.64 o 
   4  25   1        4.33       -1.24      4.80 o 
   0  26   1       65.72       60.53      7.71 o 
   1  26   1        8.40        9.92      2.90 o 
   2  26   1       20.51       19.13      4.39 o 
   3  26   1        5.23        4.54      4.11 o 
   4  26   1        3.95        3.33      5.02 o 
   1  27   1        5.30       -0.80      3.37 o 
   2  27   1        6.28        5.80      4.06 o 
   3  27   1        3.49       -2.14      4.11 o 
   0  28   1       11.99        6.75      5.78 o 
   1  28   1        2.59        3.46      4.72 o 
   2  28   1        6.38        6.55      4.65 o 
   1  29   1        2.26        0.83      4.88 o 
   0   0   2      253.63      237.55     13.68 o 
   2   0   2      456.15      451.39     21.91 o 
   4   0   2      514.03      545.96     30.70 o 
   6   0   2        8.17        7.34      4.12 o 
   8   0   2        1.75       -1.42      6.50 o 
   1   1   2      136.70      133.87      4.26 o 
   2   1   2      372.16      395.14      9.31 o 
   3   1   2      441.81      432.15     12.12 o 
   4   1   2       61.06       88.78      5.64 o 
   5   1   2       57.72       80.56      4.53 o 
   6   1   2       46.95       57.76      6.22 o 
   7   1   2       18.59       26.87      4.52 o 
   8   1   2        0.92       -1.00      4.63 o 
   0   2   2      236.01      202.79      8.55 o 
   1   2   2      220.76      189.27      6.21 o 
   2   2   2      243.19      249.07      6.76 o 
   3   2   2       86.11      108.05      7.23 o 
   4   2   2      233.25      260.80      8.79 o 
   5   2   2      629.63      638.53     26.26 o 
   6   2   2        0.27       -3.04      2.45 o 
   7   2   2       31.52       32.42      4.82 o 
   8   2   2        8.24        6.96      4.26 o 
   1   3   2      102.04      108.37      3.86 o 
   2   3   2      158.37      169.86      5.42 o 
   3   3   2      154.93      138.97      4.12 o 
   4   3   2       83.06       90.05      3.73 o 
   5   3   2       86.00      111.82      4.75 o 
   6   3   2       22.77       23.06      3.94 o 
   7   3   2       25.34       25.65      4.44 o 
   8   3   2        8.72        2.32      4.08 o 
   0   4   2       54.34       46.78      2.72 o 
   1   4   2       24.73       26.18      1.81 o 
   2   4   2      482.92      471.79     10.82 o 
   3   4   2      116.63      123.11      4.66 o 
   4   4   2       10.80       13.71      3.50 o 
   5   4   2      347.30      346.12     18.16 o 
   6   4   2       30.04       38.71      5.88 o 
   7   4   2        5.26        4.42      3.54 o 
   8   4   2        9.98        8.93      4.44 o 
   1   5   2       83.10       87.52      3.06 o 
   2   5   2     1266.75     1255.64     28.99 o 
   3   5   2      345.21      338.88     14.28 o 
   4   5   2       30.56       43.61      5.98 o 
   5   5   2       76.66       81.51      4.94 o 
   6   5   2       33.93       40.08      4.50 o 
   7   5   2        5.19        1.14      3.48 o 
   8   5   2        2.75        5.36      4.23 o 
   0   6   2      418.04      385.70     12.01 o 
   1   6   2      197.67      194.82      4.97 o 
   2   6   2      577.21      565.99     15.70 o 
   3   6   2       29.81       49.62      5.01 o 
   4   6   2       40.51       51.00      6.31 o 
   5   6   2       88.06       82.02      5.19 o 
   6   6   2        4.47        3.44      3.25 o 
   7   6   2        9.97        8.80      3.88 o 
   8   6   2       11.93        9.68      4.47 o 
   1   7   2      505.97      547.01     11.68 o 
   2   7   2      391.15      389.42     11.80 o 
   3   7   2       41.97       45.04      2.66 o 
   4   7   2       33.08       33.06      3.21 o 
   5   7   2       20.20       22.87      3.90 o 
   6   7   2       29.17       22.50      4.44 o 
   7   7   2        7.91        1.59      3.58 o 
   8   7   2       29.66       32.01      5.83 o 
   0   8   2      587.89      591.42     19.06 o 
   1   8   2      117.67      117.11      5.85 o 
   2   8   2      674.89      666.75     12.03 o 
   3   8   2       46.64       49.72      3.10 o 
   4   8   2       41.52       46.57      3.65 o 
   5   8   2        0.37       -3.68      2.46 o 
   6   8   2        4.47        1.68      3.35 o 
   7   8   2        4.95       -0.05      3.41 o 
   1   9   2       98.06      108.47      3.47 o 
   2   9   2      760.56      750.67     18.88 o 
   3   9   2       45.66       53.02      4.28 o 
   4   9   2        0.69        0.08      2.07 o 
   5   9   2        8.66        9.28      2.83 o 
   6   9   2       20.09       12.71      4.09 o 
   7   9   2        6.73        3.69      4.06 o 
   0  10   2      367.36      304.34      8.65 o 
   1  10   2      735.21      698.54     21.15 o 
   2  10   2       21.50       25.40      2.99 o 
   3  10   2       17.96       19.18      2.27 o 
   4  10   2       15.03       20.49      2.97 o 
   5  10   2       12.47        9.50      2.90 o 
   6  10   2        3.17       -0.12      3.33 o 
   7  10   2        1.04        1.45      4.01 o 
   1  11   2       15.47       14.16      1.90 o 
   2  11   2       82.67       86.75      4.20 o 
   3  11   2       18.24       19.55      2.35 o 
   4  11   2       84.14       79.74      4.97 o 
   5  11   2       10.80       16.15      3.29 o 
   6  11   2       45.01       40.04      5.05 o 
   7  11   2       13.90        9.72      4.36 o 
   0  12   2       21.03       23.16      2.38 o 
   1  12   2      170.42      141.25      5.36 o 
   2  12   2       37.30       39.21      3.45 o 
   3  12   2       23.94       18.46      2.32 o 
   4  12   2      138.59      129.98      9.13 o 
   5  12   2      144.91      112.71      4.95 o 
   6  12   2       19.37       14.83      4.26 o 
   7  12   2       15.32       13.61      4.61 o 
   1  13   2       78.11       69.43      2.43 o 
   2  13   2       30.35       34.28      2.72 o 
   3  13   2       15.48       12.42      2.34 o 
   4  13   2       51.58       60.43      6.12 o 
   5  13   2       16.12       25.54      4.51 o 
   6  13   2        6.39        5.01      3.74 o 
   7  13   2        0.83        0.25      4.12 o 
   0  14   2       29.10       36.93      3.40 o 
   1  14   2       43.92       45.13      2.30 o 
   2  14   2      122.82      112.43      4.52 o 
   3  14   2       99.80       83.75      3.59 o 
   4  14   2      151.41      126.88      5.32 o 
   5  14   2       98.85       85.89      6.58 o 
   6  14   2       15.89       17.23      4.13 o 
   7  14   2        1.68       -0.35      4.33 o 
   1  15   2       45.29       41.08      2.74 o 
   2  15   2       83.97       85.24      5.23 o 
   3  15   2      131.59      121.47      4.76 o 
   4  15   2       35.66       41.12      4.04 o 
   5  15   2        0.29        3.56      3.68 o 
   6  15   2       23.34       24.09      4.92 o 
   0  16   2       69.30       64.07      4.18 o 
   1  16   2        3.68        2.54      1.72 o 
   2  16   2      109.57       92.29      3.62 o 
   3  16   2       56.55       64.60      3.99 o 
   4  16   2       21.86       24.72      3.59 o 
   5  16   2       58.38       69.92      9.83 o 
   6  16   2       24.48       25.73      5.94 o 
   1  17   2        1.91       -2.33      1.55 o 
   2  17   2      158.21      143.91      5.32 o 
   3  17   2      100.66       94.84      3.90 o 
   4  17   2       14.97       11.18      3.23 o 
   5  17   2       66.87       66.76      6.51 o 
   6  17   2        0.72        1.31      4.00 o 
   0  18   2       39.88       56.29      4.54 o 
   1  18   2        3.50        1.84      1.91 o 
   2  18   2       58.76       74.03      4.80 o 
   3  18   2       62.00       65.15      5.35 o 
   4  18   2        2.34        3.65      2.92 o 
   5  18   2       20.03       17.55      3.80 o 
   6  18   2        4.19        1.70      3.85 o 
   1  19   2       21.98       18.56      2.57 o 
   2  19   2      136.79      128.87      5.44 o 
   3  19   2        0.34        2.29      2.62 o 
   4  19   2       43.86       47.49      5.28 o 
   5  19   2       12.95        6.28      3.61 o 
   6  19   2        2.96        0.07      4.25 o 
   0  20   2       24.59       25.54      3.80 o 
   1  20   2       56.73       62.70      3.88 o 
   2  20   2       69.98       79.98      4.87 o 
   3  20   2       16.15        9.28      3.00 o 
   4  20   2       23.94       25.32      4.44 o 
   5  20   2       13.38        6.55      4.15 o 
   1  21   2       16.67       24.47      3.04 o 
   2  21   2       24.05       25.47      3.38 o 
   3  21   2        2.62       -2.09      2.85 o 
   4  21   2        0.21       -2.64      3.57 o 
   5  21   2       11.58        8.34      4.80 o 
   0  22   2       22.47       22.53      4.09 o 
   1  22   2       22.98       26.35      3.18 o 
   2  22   2        9.09        9.02      2.87 o 
   3  22   2       14.26       13.55      3.87 o 
   4  22   2        0.51       -3.04      4.04 o 
   5  22   2        1.56       -1.97      4.27 o 
   1  23   2       29.23       30.57      3.32 o 
   2  23   2       25.36       22.21      3.05 o 
   3  23   2        7.57        6.05      3.95 o 
   4  23   2        0.28       -4.94      4.30 o 
   0  24   2      174.86      158.21      7.08 o 
   1  24   2       23.30       25.31      3.31 o 
   2  24   2        0.08       -1.59      2.59 o 
   3  24   2        4.20        2.24      3.79 o 
   4  24   2        0.18       -3.06      4.56 o 
   1  25   2        1.33        2.70      2.81 o 
   2  25   2       10.05       14.08      3.14 o 
   3  25   2        1.07       -3.55      3.83 o 
   0  26   2       95.70       98.81      6.49 o 
   1  26   2       26.46       27.47      3.58 o 
   2  26   2        3.10       -0.29      3.07 o 
   3  26   2        1.81       -6.64      4.68 o 
   1  27   2       21.72       19.95      3.70 o 
   2  27   2        3.81        3.37      3.77 o 
   0  28   2       27.88       27.77      5.80 o 
   0   0   3      250.72      204.86     13.48 o 
   2   0   3        9.74        4.84      2.58 o 
   4   0   3        5.36        4.20      3.89 o 
   6   0   3        2.94       -1.33      7.19 o 
   1   1   3      280.65      258.83      6.84 o 
   2   1   3        3.26        6.61      1.74 o 
   3   1   3       45.93       47.37      2.85 o 
   4   1   3       11.78        8.69      2.90 o 
   5   1   3        2.47       -2.56      2.80 o 
   6   1   3        3.65       -4.96      3.96 o 
   7   1   3        3.13        3.38      4.73 o 
   0   2   3       66.28       58.06      9.27 o 
   1   2   3      163.67      151.25      4.64 o 
   2   2   3      120.57      111.75      4.55 o 
   3   2   3       25.32       35.44      4.94 o 
   4   2   3       13.47        9.36      3.88 o 
   5   2   3        0.23       -3.98      2.83 o 
   6   2   3       14.28       14.06      4.17 o 
   7   2   3        5.53        0.42      4.94 o 
   1   3   3       43.99       50.80      2.66 o 
   2   3   3      112.85      106.04      3.45 o 
   3   3   3       21.23       29.59      3.54 o 
   4   3   3       30.50       33.46      4.41 o 
   5   3   3        0.73       -3.46      2.99 o 
   6   3   3       25.30       26.12      4.56 o 
   7   3   3        7.91       10.53      5.31 o 
   0   4   3       43.17       43.40      4.07 o 
   1   4   3       25.32       30.79      2.78 o 
   2   4   3       58.50       62.81      2.70 o 
   3   4   3      132.84      121.30      4.63 o 
   4   4   3       83.35       80.18      5.18 o 
   5   4   3        1.30       -1.29      3.16 o 
   6   4   3       22.12       26.25      5.05 o 
   7   4   3        1.69       -1.24      4.83 o 
   1   5   3       30.69       37.12      3.44 o 
   2   5   3       32.97       41.03      3.47 o 
   3   5   3      218.74      196.84      7.85 o 
   4   5   3      120.74      110.24      5.57 o 
   5   5   3       26.73       30.73      4.76 o 
   6   5   3       13.59       18.22      4.35 o 
   7   5   3        4.50        5.23      4.51 o 
   0   6   3       86.16       70.50      4.21 o 
   1   6   3        6.30        7.41      1.93 o 
   2   6   3        6.34        4.35      2.19 o 
   3   6   3      161.22      148.21      4.84 o 
   4   6   3      298.87      275.46     12.74 o 
   5   6   3       76.82       89.30      7.70 o 
   6   6   3       10.60       10.26      4.40 o 
   7   6   3       13.89       13.13      4.70 o 
   1   7   3       15.73       17.95      2.17 o 
   2   7   3       40.09       39.94      3.95 o 
   3   7   3       67.59       77.01      3.90 o 
   4   7   3       52.90       79.04      5.59 o 
   5   7   3        6.81        7.89      4.00 o 
   6   7   3       16.06       26.87      5.34 o 
   7   7   3        2.27        2.85      4.31 o 
   0   8   3        8.42       10.94      3.07 o 
   1   8   3        1.76       -2.24      1.64 o 
   2   8   3       40.46       46.99      5.01 o 
   3   8   3       57.38       68.88      4.03 o 
   4   8   3      420.40      367.45     22.71 o 
   5   8   3       23.36       31.25      5.00 o 
   6   8   3       36.98       47.97      6.14 o 
   7   8   3        9.83        7.90      4.48 o 
   1   9   3       49.43       47.70      3.70 o 
   2   9   3       12.18       16.48      2.67 o 
   3   9   3      197.81      183.95      6.00 o 
   4   9   3       28.26       41.09      6.76 o 
   5   9   3       21.80       48.84      6.66 o 
   6   9   3       11.96       10.56      4.66 o 
   0  10   3       77.27       63.90      4.68 o 
   1  10   3       16.31       20.67      2.74 o 
   2  10   3        0.02       -1.43      2.01 o 
   3  10   3      237.80      226.32      9.37 o 
   4  10   3       12.46       12.42      3.91 o 
   5  10   3      142.88      126.27      6.89 o 
   6  10   3        1.67       -0.14      4.17 o 
   1  11   3       87.92       91.00      6.09 o 
   2  11   3      124.19      109.99      5.21 o 
   3  11   3       58.08       70.43      4.40 o 
   4  11   3       16.75        9.80      3.66 o 
   5  11   3       21.56       29.18      5.02 o 
   6  11   3       33.24       35.63      5.94 o 
   0  12   3       21.95       12.65      3.86 o 
   1  12   3        9.84       11.71      2.74 o 
   2  12   3      210.53      194.61      9.78 o 
   3  12   3       50.33       62.45      4.83 o 
   4  12   3       37.32       40.59      6.00 o 
   5  12   3       17.48       24.30      4.80 o 
   6  12   3       26.65       31.48      5.70 o 
   1  13   3      129.47      107.89      9.65 o 
   2  13   3      223.49      204.03     11.53 o 
   3  13   3       10.34       11.62      2.82 o 
   4  13   3        4.06       -0.26      3.07 o 
   5  13   3        9.46       13.32      4.52 o 
   6  13   3       12.37       12.23      4.74 o 
   0  14   3      150.02      124.24     11.33 o 
   1  14   3      179.34      170.33     13.13 o 
   2  14   3       51.82       46.26      5.17 o 
   3  14   3        4.72        2.43      2.53 o 
   4  14   3        1.72        0.85      2.91 o 
   5  14   3        2.27       -0.38      3.93 o 
   6  14   3        3.72        5.78      4.62 o 
   1  15   3       99.02      107.00      4.88 o 
   2  15   3       12.81       12.15      3.20 o 
   3  15   3       10.38        6.88      3.09 o 
   4  15   3        9.48        2.47      3.28 o 
   5  15   3        1.38       -2.05      3.66 o 
   0  16   3      124.80      108.43      7.98 o 
   1  16   3      127.08      114.67      4.60 o 
   2  16   3       12.78       10.88      3.15 o 
   3  16   3       19.92       21.23      3.51 o 
   4  16   3        2.33        0.94      3.63 o 
   5  16   3        0.53        0.91      4.18 o 
   1  17   3       20.98       22.77      3.46 o 
   2  17   3       13.66       15.41      4.31 o 
   3  17   3        3.08        8.24      3.35 o 
   4  17   3        8.20        3.78      4.07 o 
   5  17   3        0.10       -1.20      4.95 o 
   0  18   3       47.48       46.83      5.98 o 
   1  18   3       27.59       27.90      5.03 o 
   2  18   3        9.23        3.12      3.11 o 
   3  18   3       13.47        5.69      3.23 o 
   4  18   3        0.56       -2.70      3.95 o 
   5  18   3        1.76        0.14      4.96 o 
   1  19   3       18.12       18.12      3.14 o 
   2  19   3        5.80        3.62      3.18 o 
   3  19   3       18.73       11.58      3.66 o 
   4  19   3        8.35        6.51      4.31 o 
   0  20   3        0.62       -0.58      3.89 o 
   1  20   3        6.54        6.45      2.91 o 
   2  20   3        5.06        0.97      3.04 o 
   3  20   3        1.44        4.44      3.45 o 
   4  20   3        3.68        1.62      4.17 o 
   1  21   3        3.36        1.31      2.91 o 
   2  21   3        3.08       -0.34      2.98 o 
   3  21   3        3.14        0.85      3.45 o 
   4  21   3        1.91        0.05      4.40 o 
   0  22   3       10.75        8.56      4.84 o 
   1  22   3        0.01       -2.64      3.33 o 
   2  22   3       11.78       11.91      3.42 o 
   3  22   3        8.77        7.26      3.87 o 
   1  23   3        0.43       -4.07      3.49 o 
   2  23   3        0.99        0.03      3.04 o 
   3  23   3        1.48       -4.02      3.66 o 
   0  24   3        1.41        0.35      4.76 o 
   1  24   3        2.81        1.50      3.80 o 
   2  24   3        1.17        0.02      3.24 o 
   1  25   3        5.55        3.08      3.88 o 
   0   0   4       16.98       19.64      7.29 o 
   2   0   4        8.24       16.27      7.98 o 
   4   0   4       16.48       18.28      6.19 o 
   6   0   4       12.19       13.91      7.22 o 
   1   1   4        2.47        1.21      2.46 o 
   2   1   4        4.83        4.58      2.84 o 
   3   1   4       25.97       31.97      4.59 o 
   4   1   4        0.53       -1.85      3.50 o 
   5   1   4        9.33        9.43      5.26 o 
   6   1   4        8.17        3.83      4.85 o 
   0   2   4       42.07       40.97      6.92 o 
   1   2   4       10.01        3.44      3.62 o 
   2   2   4        6.77        7.17      2.91 o 
   3   2   4       35.47       40.56      5.88 o 
   4   2   4       30.66       26.27      5.48 o 
   5   2   4        0.63        2.64      4.01 o 
   6   2   4        0.06       -0.66      4.72 o 
   1   3   4        8.15       11.48      4.07 o 
   2   3   4        7.28        6.41      2.97 o 
   3   3   4        1.25        2.69      2.84 o 
   4   3   4        1.29        3.44      3.71 o 
   5   3   4        1.84       -1.93      3.83 o 
   0   4   4      162.06      133.55      6.56 o 
   1   4   4        8.38        3.64      2.88 o 
   2   4   4        9.39        2.55      2.77 o 
   3   4   4       24.39       24.31      3.67 o 
   4   4   4       49.46       45.01      7.62 o 
   5   4   4        4.21        2.69      5.00 o 
   1   5   4        6.82        5.54      4.97 o 
   2   5   4       23.52       18.75      3.37 o 
   3   5   4        3.77        6.47      2.94 o 
   4   5   4        9.11       10.84      3.35 o 
   5   5   4       10.18        7.19      4.40 o 
   0   6   4       29.06       28.84      8.92 o 
   1   6   4        6.55        8.39      3.09 o 
   2   6   4       31.95       30.80      3.81 o 
   3   6   4       62.49       64.59      6.32 o 
   4   6   4       13.84       10.69      3.37 o 
   5   6   4        4.26        1.08      4.33 o 
   1   7   4       79.47       89.98     26.81 o 
   2   7   4        9.28       11.36      3.15 o 
   3   7   4      108.60       97.02      6.89 o 
   4   7   4       13.91       14.10      3.70 o 
   5   7   4        7.04        2.09      4.25 o 
   0   8   4      163.28      147.98      9.14 o 
   1   8   4       14.59       27.69      5.69 o 
   2   8   4       24.59       26.09      3.84 o 
   3   8   4       12.03       24.66      3.82 o 
   4   8   4        5.75        1.37      3.28 o 
   5   8   4        5.84        5.26      4.57 o 
   1   9   4      110.31      102.28     19.78 o 
   2   9   4       45.09       53.70     11.63 o 
   3   9   4       85.56       92.43      7.50 o 
   4   9   4        4.13        2.75      3.47 o 
   5   9   4        3.75        3.01      4.71 o 
   0  10   4      157.92      161.87     13.29 o 
   1  10   4       43.43       66.49      9.00 o 
   2  10   4        4.46        6.97      3.64 o 
   3  10   4       89.18       99.64     12.50 o 
   4  10   4       46.57       43.41      6.92 o 
   5  10   4       23.22       17.64      5.28 o 
   1  11   4       17.93       18.96      4.18 o 
   2  11   4       25.33       30.42      6.08 o 
   3  11   4       33.94       46.06      5.19 o 
   4  11   4        6.63        8.07      3.68 o 
   5  11   4        3.24        2.98      4.68 o 
   0  12   4      175.31      230.47    172.67 o 
   1  12   4       42.07       44.10      7.79 o 
   2  12   4       17.28       19.81      4.28 o 
   3  12   4       55.50       66.39      6.06 o 
   4  12   4       43.68       44.77      6.64 o 
   1  13   4        6.17        5.85      4.69 o 
   2  13   4       23.44       23.89      4.32 o 
   3  13   4        5.53        8.79      4.14 o 
   4  13   4       10.39       16.53      4.56 o 
   0  14   4       94.54      101.49     34.77 o 
   1  14   4       13.38       13.53      4.62 o 
   2  14   4        1.32        1.63      3.76 o 
   3  14   4       17.17        9.18      4.14 o 
   4  14   4       57.53       62.76      9.35 o 
   1  15   4        0.45       -0.88      3.61 o 
   2  15   4       15.49       18.02      4.23 o 
   3  15   4        2.69        4.81      4.02 o 
   4  15   4        8.40       12.22      4.46 o 
   0  16   4        2.72        3.13      5.67 o 
   1  16   4       14.91       16.91      5.10 o 
   2  16   4       24.58       26.66      4.73 o 
   3  16   4       19.89       22.41      4.68 o 
   1  17   4        8.80        5.16      4.87 o 
   2  17   4        0.54        3.11      4.05 o 
   3  17   4       17.57       22.05      4.25 o 
   0  18   4        9.02        6.04      8.56 o 
   1  18   4        5.43        2.57      4.64 o 
   2  18   4        3.80       -1.02      4.20 o 
   1  19   4       16.56       18.07      5.41 o 
   2  19   4        0.95       -0.71      4.21 o 
   0  20   4        3.76        5.39      7.08 o 
   1  20   4        5.21        8.53      4.82 o 
   0   0   5        4.54       -3.76      7.92 o 
   2   0   5        5.87        3.10      6.15 o 
   1   1   5        6.46        5.11      4.77 o 
   2   1   5        5.27       -1.01      4.81 o 
   3   1   5        8.21        3.84      4.38 o 
   0   2   5        1.42       -4.48      7.56 o 
   1   2   5        1.58       -2.91      8.27 o 
   2   2   5        4.47       -0.11      4.60 o 
   3   2   5       12.56       11.39      5.10 o 
   1   3   5        4.81        2.86      8.55 o 
   2   3   5       18.32       14.71      5.18 o 
   3   3   5        8.72       -0.19      4.81 o 
   0   4   5       40.42       71.59     34.11 o 
   1   4   5       10.49       11.88      6.34 o 
   2   4   5        6.81        3.22      7.75 o 
   3   4   5        0.66       -4.27      4.78 o 
   1   5   5        6.43        8.73      6.09 o 
   2   5   5        7.20       11.07      6.07 o 
   3   5   5        0.70       -0.61      5.89 o 
   0   6   5      110.21      174.30     20.60 o 
   1   6   5       35.35       40.24      7.84 o 
   2   6   5        1.28        0.71      4.36 o 
   3   6   5        3.59        1.77      5.72 o 
   1   7   5       22.23       31.19      7.49 o 
   2   7   5        8.49        5.88      4.89 o 
   0   8   5       76.62      139.84     18.19 o 
   1   8   5       11.65       18.95      7.93 o 
   2   8   5       12.42        9.99      5.79 o 
   1   9   5       37.12       38.96      7.83 o 
   2   9   5        7.32       -3.68      5.45 o 
   0  10   5        0.36        5.91      9.76 o 
   1  10   5       71.79       96.68     19.51 o 
   2  10   5        3.47       -2.57      5.83 o 
   1  11   5        3.70        4.39      5.57 o 
   0  12   5        3.09       -3.99      8.54 o 
                                                 
